# Supplementary material for: Sustainable, Alginate-Based Sensor for Detection of Escherichia coli in Human Breast Milk
Source: Sensors (Basel). 2020 Feb 19;20(4):1145. doi: 10.3390/s20041145 (PMC7071128; doi:10.3390/s20041145)
Supplement: Supplementary file 1 [file sensors-20-01145-s001.zip]

Archive with 2 entries (2 files):
- Supplementary Materials/SupplementaryMaterial1.docx
- Supplementary Materials/SupplementaryMaterial2.docx
